# Supplementary material for: Establishment of duplex multi-enzyme isothermal rapid amplification detection method for bovine astrovirus and norovirus
Source: Front Vet Sci. 2026 Jun 9;13:1819282. doi: 10.3389/fvets.2026.1819282 (PMC13286936; doi:10.3389/fvets.2026.1819282)
Supplement: Supplementary file 2 [file Supplementary_file_1.zip]

Archive with 23 entries (22 files):
- fig 1-9/
- fig 1-9/FIG 1.pdf
- fig 1-9/FIG 2.pdf
- fig 1-9/FIG 2A.pdf
- fig 1-9/FIG 2B.pdf
- fig 1-9/FIG 2C.pdf
- fig 1-9/FIG 2D.pdf
- fig 1-9/FIG 3.pdf
- fig 1-9/FIG 4.pdf
- fig 1-9/FIG 4A.pdf
- fig 1-9/FIG 4B.pdf
- fig 1-9/FIG 4C.pdf
- fig 1-9/FIG 5.pdf
- fig 1-9/FIG 6.pdf
- fig 1-9/FIG 6A.pdf
- fig 1-9/FIG 6B.pdf
- fig 1-9/FIG 7.pdf
- fig 1-9/FIG 7A.pdf
- fig 1-9/FIG 7B.pdf
- fig 1-9/FIG 8.pdf
- fig 1-9/FIG 8A.pdf
- fig 1-9/FIG 8B.pdf
- fig 1-9/FIG 9.pdf
